# Supplementary material for: Medium-Term Clinical Outcomes of the Global Icon Stemless Shoulder System: Results of a 2-Year Follow-Up
Source: J Clin Med. 2023 Oct 25;12(21):6745. doi: 10.3390/jcm12216745 (PMC10648431; doi:10.3390/jcm12216745)
Supplement: Supplementary file 1 [file jcm-12-06745-s001.zip]

Archive with 1 entries (1 files):
- jcm-2648131-supplementary.pdf
